# Supplementary material for: Quantitative NMR-Based Lipoprotein Analysis Identifies Elevated HDL-4 and Triglycerides in the Serum of Alzheimer’s Disease Patients
Source: Int J Mol Sci. 2022 Oct 18;23(20):12472. doi: 10.3390/ijms232012472 (PMC9604278; doi:10.3390/ijms232012472)
Supplement: Supplementary file 1 [file ijms-23-12472-s001.zip]

Archive with 10 entries (10 files):
- 3-gr_PCA_sPLS-DA_ANOVA_Figure_S1.pdf
- 3-gr_whole_cohort_top25_Spearman_corrs_MMSE_Figure_S3.pdf
- AD-MCI_with_CSF_biomarker_data_Table_S5.pdf
- ANOVA-significant_parameters_full_cohort_MMSE_age_Table_S4.pdf
- ANOVA-significant_parameters_without_log_normalization_Table_S3.pdf
- Full_Cohort+metadata_Table_S6.xlsx
- IVDr_lipoprotein_acronyms_Table_S1.pdf
- QC_all_182_samples_Table_S2.xlsx
- top25_PLS-DA_log_oPLS-DA_AD-MCI_Figure_S2.pdf
- Volcano-significant_parameters_MCI-Con_full_cohort_Table_S7.pdf
