# Supplementary material for: Quantitative NMR-Based Lipoprotein Analysis Identifies Elevated HDL-4 and Triglycerides in the Serum of Alzheimer’s Disease Patients
Source: Int J Mol Sci. 2022 Oct 18;23(20):12472. doi: 10.3390/ijms232012472 (PMC9604278; doi:10.3390/ijms232012472)
Supplement: Supplementary file 1 [file ijms-23-12472-s001.zip › Full_Cohort+metadata_Table_S6.xlsx]

## Sheet: Sheet1
ID	Group	Gender (0=F, 1=M)	ApoE4 (0,1,2)	Hypercholesterolemia	Statin	Ch est inhibitor	Age	MMSE	CSFAbeta1-42	CSF h-Tau	CSF p-Tau	TPCH	HDCH	LDCH	TPA1	TPAB	TPA2	LDHD	TBPN	ABA1	VLPN	LDPN	IDPN	L1PN	L3PN	L2PN	L4PN	L6PN	L5PN	VLTG	LDTG	IDTG	HDTG	IDCH	VLCH	VLFC	IDFC	HDFC	LDFC	VLPL	LDPL	IDPL	HDPL	HDA2	HDA1	VLAB	LDAB	IDAB	V1TG
12	AD	1	1	0	0	1	67	21				283.62	82.8	168.36	200.44	115.08	40.48	2.03	2092.47	0.57	99.38	1839.5	110.57	365.98	319.34	284.76	302.75	345.66	232.13	48.87	24.48	7.52	12.14	15.54	15.37	7.51	4.31	21.2	51.33	13.69	93.25	8.39	114.09	40.31	206.67	5.47	101.17	6.08	17.03
130	AD	1		1	1	0	82	23	478	289	60	219.3	64	127.69	166.73	94.34	40.31	2	1715.4	0.57	175.99	1488.45	73.64	149.44	192.55	174.19	207.68	497.22	298.59	105.47	19.5	15.14	8.93	8.68	22.79	10.32	2.77	14.66	36.57	25.41	70.35	9.36	87.65	40.22	166.47	9.68	81.86	4.05	43.09
155	AD	0					68	24				255.03	80.08	146.53	190.81	110	51.08	1.83	2000.1	0.58	85.49	1804.88	110.7	343.78	250.28	240.77	261.97	407.34	262.53	47.35	25.71	7.45	10.07	11.58	11.43	5.53	3.65	15.61	41.87	11.54	84.97	6.67	118.87	51.77	199.51	4.7	99.26	6.09	21.95
225	AD	0	0	1	1	1	68	10	695	347	49	239.81	71.2	117.38	172.75	108.65	46.88	1.65	1975.54	0.63	236.04	1545.59	132.39	201.54	74.64	158.98	95.55	692.33	339.84	198.56	23.53	42.05	14.27	17.05	36.73	17.08	5.06	13.09	28.78	40.6	66.38	14.47	104.32	48.46	183.28	12.98	85	7.28	121.38
236	AD	0	0	0	0	1	56	22	381	848	114	244.72	98.97	123.27	214.66	80.63	42.93	1.25	1466.09	0.38	52.78	1380.78	49.55	258.13	183.77	223.83	108.93	421.64	163.25	30.49	16.71	4.84	7.79	6.08	11.1	5.1	1.77	22.95	37.64	9.18	71.03	5.99	131.69	42.8	223.73	2.9	75.94	2.73	4.43
246	AD	0	1	1	1	0	71	24	778	511	80	249.73	91.41	119.36	227.38	90.33	43.66	1.31	1642.37	0.4	159.11	1334.78	117.06	268.35	168.08	139.37	207.63	358.85	226.54	77.78	23.34	13.91	18.06	15.3	22.03	10.26	4.6	20.41	35.39	22.02	69.78	10.52	129.37	43.01	230.43	8.75	73.41	6.44	29
261	AD	1	1	0	0	1	67	21	701	1545	154	263.2	79.28	160.3	187.52	110.19	33.86	2.02	2003.55	0.59	132.41	1803.71	95.62	209.96	247.7	211.44	291.63	526.83	322.85	104.61	20.43	16.87	12.28	11.68	15.67	9.62	3.3	20.66	44.61	23.68	85.61	10.15	104.2	33.91	188.03	7.28	99.2	5.26	66.07
292	MCI	0		0	0	0	72	27	582	569	75	248.3	46.93	171.06	125.07	115.31	30.2	3.65	2096.66	0.92	134.64	1922.17	88	289.05	347.91	290.31	329.65	380.03	269.61	84.44	22.19	13.49	8	11.95	16.68	7.77	3.55	10.69	48.17	19.52	91.55	9.48	64.81	30.37	120.48	7.4	105.71	4.84	39.46
302	MCI	1	1	1	1	1	62	28	489	604	78	174.37	64.77	95.25	155.49	69.27	37.36	1.47	1259.51	0.45	121.15	1062.24	52.98	158.83	131.74	146.61	121.69	342.9	186.64	71.23	13.22	8.71	7.8	5.26	13.56	7.34	1.76	11.16	26.9	18.27	54.43	5.86	80.82	37.65	160.17	6.66	58.42	2.91	34.35
304	AD	0	0	0	0	1	53	26	507	573	85	286.55	75.98	169.56	203.38	127.69	44.77	2.23	2321.78	0.63	158.73	1972.21	154.9	305.1	285.78	220.79	374.27	447.6	374.58	81.48	28.02	14.47	18.13	20.91	21.64	10.49	5.87	19.05	48.43	22.66	94.88	9.98	117.88	44.72	206.98	8.73	108.47	8.52	36.63
306	AD	0	0	0	0	1	57	20	462	1057	116	316.52	84.03	201.69	187.94	132.15	43.65	2.4	2402.82	0.7	98.67	2190.61	105.82	396.27	337.41	359.4	281.59	480.9	290.19	40.62	22.16	7.44	8.18	13.45	13.26	6.41	4.16	16.97	53.65	12.34	107.84	9.15	104.35	43.81	192.1	5.43	120.48	5.82	15.24
308	MCI	1	0	0	0	0	85	28	1949	664	77	162.07	50.35	85.14	144.44	66.82	30.66	1.69	1214.98	0.46	166.37	914.05	57.1	109.92	78.74	79.9	154.02	324.61	216.6	131.49	11.78	22.86	10.5	3.97	22.01	11.79	1.51	11.15	23.25	30.38	48.45	8.66	66.23	30.65	146.35	9.15	50.27	3.14	83.07
312	MCI	1	1	0	0	0	55	25	448	568	70	271.48	63.52	155.37	172.02	128.95	40.24	2.45	2344.7	0.75	213.7	1935.23	163.32	222.09	106.2	77.28	265.89	739.18	531.71	127.03	25.84	23.42	12.16	24.15	31.78	14.34	6.72	9.66	39.94	32.7	83.49	13.22	79	41.95	167.02	11.75	106.43	8.98	64.48
321	AD	0	0	0	0	1	69	20	617	801	120	224.19	85.31	102.4	221.53	81.39	40.62	1.2	1479.94	0.37	162.8	1157.65	84.34	242.28	137.03	206.94	33.9	452.46	114.14	138.42	21.26	30.47	20.41	6.6	22.1	11.78	2.55	24.64	30.8	27.72	61.36	10.73	129.85	39.69	227.03	8.95	63.67	4.64	75.23
323	AD	0	0	0	0	0	61	26	606	1137	152	241.3	66.8	135.16	169.67	100.96	36.57	2.02	1835.76	0.6	186.93	1553.13	97.77	240.37	213.58	191.11	251.58	389.39	271.15	101.66	18.12	15.92	10.71	13.24	26.1	12.4	3.93	14.01	38.37	28.08	75.49	9.83	94.17	36.88	172.43	10.28	85.42	5.38	45.84
324	MCI	1	0	0	0	1	57	23	476	576	108	258.42	64.47	167.25	154.01	114.02	37.7	2.59	2073.18	0.74	117.17	1842.11	121.95	321.89	283.51	285.55	274.78	389.33	298.63	44.77	23.67	4.11	9.16	16.55	15.64	6.58	4.74	12.15	45.98	15.27	91.07	8.12	83.08	37.86	156.43	6.44	101.31	6.71	11.99
325	AD	0					51	24				213.15	107.51	73.49	252.07	62.75	48.85	0.68	1140.92	0.25	97.88	1043.45	94.45	258.14	137.99	105.83	62.74	384.02	100.95	66.84	26.27	13.28	21.02	9.64	14.07	6.59	2.91	26.61	29.89	16.03	52.78	8.03	165.85	48.33	257.36	5.38	57.39	5.19	24.97
326	AD	1	2	0	0	1	71	27	373	707	92	222.72	92.19	109.18	209.63	70.06	48.05	1.18	1273.85	0.33	48.14	1155.88	47.74	234.75	189.12	189.13	139.99	284.5	112.38	32.57	12.28	5.58	6.02	6.35	8.57	4.48	1.98	20.08	34.12	7.43	63.32	5.09	123.96	47.75	214.96	2.65	63.57	2.63	8.85
337	MCI	0	1	0	0	1	57	28	438	456	72	310.12	80.37	189.75	196.31	125.81	41.72	2.36	2287.58	0.64	161.38	1987.47	93.36	308.73	318.23	319.07	277.05	481.29	289.34	96.61	19.91	17.78	12.05	14.66	24.98	11.52	4.41	19.09	51.56	24.74	99.67	11.74	100.13	41.2	196.91	8.88	109.31	5.13	41.1
341	MCI	1	0	0	0	0	48	27	1018	156	33	261.78	58.61	169.42	159.44	112.77	39.18	2.89	2050.51	0.71	137.99	1827.06	85.52	249.9	283.62	251.69	318.88	425.23	314.79	100.49	17.31	17.75	8.8	11.39	21.34	10.08	3.53	12.6	44.87	25.08	90.89	10.15	80.81	38.95	160.09	7.59	100.48	4.7	51.9
342	AD	1	0	1	1	0	62	28	902	991	115	181.56	42.88	108.51	130.83	89.41	29.45	2.53	1625.67	0.68	187.44	1381.37	67.47	131.32	147.88	104.18	208.56	470.61	313.52	142.45	19.88	23.82	11.03	9.93	23.93	11.93	2.85	7.41	29.97	31.51	60.13	9.95	56.41	30.75	125.24	10.31	75.97	3.71	89.25
343	AD	1					67	18				207.79	56.95	130.22	145.43	82.49	32.33	2.29	1499.84	0.57	91.78	1340.87	60.2	198.04	246.38	223.06	247.13	256.64	205.71	49.94	12.35	5.48	7.21	9.11	13.46	6.51	2.61	12.63	37.66	15	70.79	5.71	75.77	32.12	147.06	5.05	73.74	3.31	21.28
347	MCI	0	0	0	0	1	78	25	424	796	79	267.49	61.1	138.17	168.12	113.96	41.83	2.26	2072.11	0.68	238.87	1612.51	165.28	340.61	205.84	225.62	244.05	334.27	288.42	114.51	25.03	20.91	17.57	25.48	40.59	16.46	7.2	14.1	39.04	34.93	78.29	11.74	97.19	41.86	172.77	13.14	88.68	9.09	44.63
349	AD	0	2	0	0	1	71	20	645	419	59	239.7	116.08	108.74	200.98	67.34	26.46	0.94	1224.38	0.34	39.11	1300.97	10.18	153.98	89.9	161.08	0	707.98	170.5	27.77	13.08	3.06	6.4	0.5	8.51	4.82	0	31.4	33.51	10.52	61.66	5.17	141.02	26.57	209.55	2.15	71.55	0.56	4.43
351	MCI	1	2	0	0	0	73	28	685	910	85	237.23	67.99	140.09	176.08	94.73	45.77	2.06	1722.36	0.54	97.1	1543.32	89.09	272.56	262.76	202.35	316.77	275.83	220.32	51.26	16.44	8.21	7	10.78	12.54	6.42	3.44	13.72	40.17	13.67	79.06	6.94	100.31	45.78	177.68	5.34	84.88	4.9	25.78
356	MCI	1					61	26				239.27	80.31	124.58	209.32	98.61	46.73	1.55	1792.9	0.47	203.29	1443.5	64.54	165.11	140.28	77.2	273.56	506.44	313.36	137.02	16.17	22.35	17.31	7.87	25.04	13.97	2.92	17.93	33.75	32.5	68.32	12.17	110.86	46.27	212.84	11.18	79.39	3.55	78.96
359	MCI	1	1	1	1	0	69	29	1031	290	43	238.08	68.88	133.79	174.85	104.73	37.76	1.94	1904.29	0.6	170.89	1590.31	129.77	239.64	182.82	158.15	277.84	406.39	309.97	82.24	22.74	14.94	12.09	15.59	20.35	10.35	4.56	14.16	36.38	21.54	75.09	8.46	94.16	38.44	176.07	9.4	87.46	7.14	38.38
363	MCI	1	0	0	0	0	80	27				215.71	50.01	123.76	142.05	98.76	33.18	2.47	1795.73	0.7	168.84	1519.79	98.7	253.58	215.84	161.25	280.23	338.18	263.19	93.78	21.1	13.45	12.99	13.67	23.39	11.04	4.02	11.77	36.56	26.34	71.13	8.11	79.82	33.36	142.6	9.29	83.58	5.43	42.86
367	MCI	0	1	0	0	1	73	24	541	337	51	249	109.72	124.56	228.23	81.41	37.73	1.14	1480.32	0.36	21.8	1502.47	41.7	256.59	189.99	234.25	50.07	559.18	168.15	24.8	20.95	4.42	8.92	3.5	5.13	2.95	0.83	27.25	40.51	5.8	72.91	5.87	144.86	37.69	235.38	1.2	82.63	2.29	1.59
373	AD	1	0	1	1	0	70	21	459	1314	135	149.81	58.72	71.82	156.46	56.69	40.62	1.22	1030.73	0.36	120.95	873.95	62.91	143.8	109.69	97.35	127.51	263.29	167.13	86.48	15.18	13.52	9.78	6.86	14.34	7.37	2.13	10.91	23.24	21.08	45.22	6.32	86.88	40.69	159.39	6.65	48.07	3.46	46.09
375	MCI	0	0	0	0	0	72	25	684	701	87	255.86	75.76	150.56	182.87	105.27	40.95	1.99	1914.13	0.58	150.95	1691.32	115.87	309.28	281.88	246.71	290.09	309.55	248.01	69.11	24.45	10.43	12.65	14.44	17.2	8.42	4.24	16.98	44.12	19.66	84.16	9.03	104.29	40.86	185.29	8.3	93.02	6.37	24.95
388	MCI	1	0	1	1	0	63	27	1143	218	36	268.5	99.38	122.89	246.19	109.92	60.34	1.24	1998.72	0.45	170.75	1614.26	206.41	404.76	231.2	146.03	317.42	280.53	245.72	89.6	39.82	21.12	29.4	25.02	19.24	8.87	7.42	22.65	38.64	18.33	77.1	11.83	160.72	60.47	252.56	9.39	88.78	11.35	44.38
389	AD	1	1	0	0	1	71	20	326	902	101	210.15	42.15	56.25	130.26	94.74	32.45	1.33	1722.56	0.73	460.52	998.19	218.9	176.4	0	158	0	779.93	128.34	349.1	36.41	79.36	22.97	34.42	82.14	32.46	9.77	9.3	11.05	69.45	35.63	23.91	70.36	33.45	132.34	25.33	54.9	12.04	200.34
391	Con	1	0	0	0	0	73	30				222.65	79.35	111.6	205.36	93.39	54.85	1.41	1698.1	0.45	128.99	1429.3	102.32	199.01	189.65	129.71	250.64	415.98	251.09	120.57	26.82	28.89	16.17	14.21	17.85	8.74	3.89	17.55	33.55	22.83	67.18	9.81	121.75	54.48	209.93	7.09	78.61	5.63	58.18
392	MCI	1	1	0	0	0	75	28	559	230	40	247.44	54.33	113.87	157.15	115.87	36.3	2.1	2106.75	0.74	286.13	1602.85	198.19	319.14	54.39	135.56	99.9	625.9	366.57	135.27	34.43	26.95	17.43	27.12	47.35	18.17	7.7	9.8	30.84	38.64	67.41	14.1	83.42	37.39	157.05	15.74	88.15	10.9	52.09
394	AD	1	1	0	0	1	80	25	296	798		213.44	71.66	121.54	173.9	82.03	36.47	1.7	1491.58	0.47	91.03	1321.3	70.85	170.31	184.93	188.62	193.89	394.61	241.01	69.1	14.05	9.79	8.95	8.38	13.41	6.92	2.31	17.91	35.28	17.23	66.71	7.2	99.84	36.16	177.88	5.01	72.67	3.9	40.43
396	AD	1	1	0	0	0	78	24	259	420	65	261.9	58.07	159.86	155.58	115.79	36.35	2.75	2105.41	0.74	164.41	1784.93	109.88	285.34	245.27	200.26	297.62	469.06	317.84	97.79	19.44	15.01	10.77	16.32	23.92	11.62	4.85	11.96	43.71	27.12	86.29	11.01	80.16	36.13	156.15	9.04	98.17	6.04	50.7
402	MCI	1	2	1	1	1	67	26	446	468	73	162.32	78.79	72.36	185.4	45.38	37.08	0.92	825.08	0.24	43.21	768.89	39.22	168.87	116.47	139.21	65.83	212.69	80.11	20.22	13.1	1.29	7.62	2.66	5.61	2.53	0.76	17.71	24.39	6.59	45.49	3.31	106.41	36.61	187.92	2.38	42.29	2.16	1.05
403	AD	1	1	0	0	0	77	22	478	718	84	222.1	48.66	149.13	142.32	104.55	32.59	3.06	1900.99	0.73	100.44	1754.53	89.66	199.13	248.51	160.5	347.38	423.62	378.18	68.02	23.2	10.84	10.19	11.52	13.38	6.27	3.11	10.38	41.47	17.53	82.63	7.29	69.56	33.28	138.18	5.52	96.49	4.93	36.56
405	MCI	1	1	1	1	0	72	28	628	612	86	157.52	54.28	83.69	142.29	64.53	30.74	1.54	1173.33	0.45	107.62	982.88	54.19	160.76	120.39	92.63	162.55	272.02	181.09	53.7	14.97	5.62	8.77	5.53	11.63	6.18	1.67	11.39	25.47	15.11	49.95	4.18	72.68	31.2	141.12	5.92	54.06	2.98	26.54
408	AD	0	0	0	0	0	78	23	594	716	100	231.44	64.73	143.09	158.15	100.07	30.3	2.21	1819.49	0.63	111.41	1584.01	59.86	328.06	300.77	316.97	242.6	197.4	143.85	46.01	17.68	7.42	9.55	7.31	11.9	7.76	2.06	17.18	43.32	14.77	80.9	3.89	90.09	30.92	165.16	6.13	87.12	3.29	23.24
409	AD	1	0	0	0	0	60	20	453	668	84	276.77	65.68	131.3	183.57	119.84	48.78	2	2179.01	0.65	310.07	1663.46	184.34	229.28	95.04	81.87	228.37	604.18	433.84	200.59	25.8	42.96	17.16	31.42	51.75	21.96	8.75	9.9	33.76	51.01	73.48	17.6	95.65	49.35	183.25	17.05	91.49	10.14	93.39
413	MCI	1	0	0	0	1	70	26	589	147	16	220.66	50.58	119.65	196.57	95.46	22.48	2.37	1735.78	0.49	226.76	1171.41	85.65	141.25	43.05	235.02	0	1115.5	121.18	243.45	22.67	42.42	13.99	1.1	34.97	15.72	2.63	32.85	38.82	38.41	68	15.58	83.31	17.99	184.35	12.47	64.42	4.71	112.55
416	AD	0	1	0	0	1	74	24	623	656	89	314.1	62.2	180.72	184.03	150.49	44.96	2.91	2736.29	0.82	289.73	2279.04	182.75	285.29	248.52	96.39	427.4	695.13	514.65	212.58	36.97	44.3	19.62	29.05	43.87	19.39	7.98	12.93	49.83	48.13	100.44	19.29	95.61	46.06	175.56	15.93	125.34	10.05	104.8
419	AD	1	0	0	0	1	61	19	494	1618	146	276.86	67.26	164.36	173.32	121.63	43.67	2.44	2211.58	0.7	186.53	1863.06	127.34	300.88	240.62	258	265.46	468.15	345.66	131.13	21.81	25.46	12.65	18.21	28.11	13.38	5.19	13.63	44.7	30.01	86.73	12.92	87.97	44.51	176.46	10.26	102.46	7	79.43
420	AD	0	0	0	0	0	63	24	618	1442	128	273.67	78.14	124.85	232.64	115.8	50.37	1.6	2105.61	0.5	303.3	1632.08	150.99	133.49	102.46	23.96	333.37	607.92	460.71	196.08	29.45	43.19	23.91	22.52	50.37	21.33	6.6	17.51	31.53	48.02	74	17.02	124.19	50.46	235.52	16.68	89.76	8.3	98.62
421	MCI	1	0	0	0	0	67	29				237.29	61.2	137.47	170.22	100.38	38.71	2.25	1825.09	0.59	142.52	1543.6	129.67	251.31	195.99	132.08	309.2	358.79	324.99	76.13	22.46	12.85	11.74	16.52	19.86	9	4.69	13.5	39.13	20.95	76.17	9.29	83.83	38.71	167.48	7.84	84.89	7.13	36.72
422	MCI	1	1	0	0	0	55	30	1393	298	53	229.83	65.95	141.55	167.99	93.97	41.2	2.15	1708.63	0.56	103.22	1543.67	114.16	260.63	267.69	234.8	297.18	251.2	251.5	51.37	20.2	7.53	7.81	14.13	12.14	5.86	4.08	13.75	41.5	14.27	78.97	6.98	91.46	41.13	169.66	5.68	84.9	6.28	21.8
429	AD	0	2	1	1	0	71	21	360	812	99	186.04	68.32	101.37	162.39	72.45	31.31	1.48	1317.34	0.45	75.31	1150.19	74.09	228.75	151.79	184	133.45	298.27	169.86	30.28	18.93	3.6	12.3	7.78	8.23	4.09	2.23	14.86	29.05	9.37	58.73	4.75	93.18	31.5	165.65	4.14	63.26	4.07	11.02
435	MCI	1	0	0	0	0	81	28				215.78	48.46	137.17	132.83	97.53	34.29	2.83	1773.43	0.73	161.04	1517.33	72.29	195.39	219.27	194.07	236.73	437.2	271.32	112.47	14.21	16.83	7.91	11.1	21.15	11.06	3.45	8.84	38.31	26.59	72.48	9.49	58.88	34.45	133.29	8.86	83.45	3.98	65.81
442	AD	1	0	0	0	1	74	20	1175	525	69	245.04	57.17	154.04	152.89	106.11	35.18	2.69	1929.45	0.69	161.17	1650.2	81.71	230.23	240.13	225.54	254.76	434.74	302	109.4	16.87	16.73	9.83	11.01	23.32	10.91	3.3	13.1	42.27	26.93	81.23	10.62	72.46	35.15	152.64	8.86	90.76	4.49	60.26
443	MCI	1	0	1	1	0	75	30				200.15	54.32	104.65	164.41	84.88	39.65	1.93	1543.29	0.52	148.81	1236.97	119.57	172.4	107.16	125.35	210.81	381.95	309.4	93.56	17.89	15.98	10.66	14.25	25.93	10.49	4.27	11.24	27.85	25.18	61.25	8.52	90.83	39.72	167.67	8.18	68.03	6.58	49.18
451	MCI	1	0	1	1	0	68	26	1077	290	56	144.96	53.63	69.88	149.12	59.33	28.49	1.3	1078.78	0.4	124.56	860.05	78.98	186.07	108.25	134.63	132.31	168.17	155.37	39.93	20.31	5.1	14.44	8.25	14.66	6.27	2.43	10.35	21.19	14.32	44.78	4.12	80.41	28.91	150.82	6.85	47.3	4.34	9.17
452	AD	1	1	0	0	0	67	20	414	243	39	213.09	42.15	140.36	129.36	108.22	32.4	3.33	1967.65	0.84	189.32	1705.58	118.48	231.03	258.43	163.73	351.76	375.79	337.37	121.58	24.79	19.48	10.69	14.71	20.37	10.88	4.42	6.94	40.49	28.85	79.31	10.47	64.06	33.38	127.5	10.41	93.8	6.52	74.68
453	Con	1	0	0	0	0	66	30				226.85	60.97	140.82	164.54	100.77	36.64	2.31	1832.24	0.61	153.35	1601.79	79.89	159.89	186.71	160.77	253.59	529.13	344.8	107.37	18.52	17.33	10.32	8.57	19.55	10.1	2.63	13.29	37.67	25.57	75.87	9.86	81.3	36.65	164.85	8.43	88.09	4.39	56.57
455	MCI	0	0	0	0	0	79	24	694	460	70	215.82	94.92	98.66	225.49	77.91	44.35	1.04	1416.61	0.35	88.77	1239.87	83.41	255.74	149.76	159.08	139.06	345.67	167.7	52.63	25.09	11.45	12.71	7.67	9.98	5.55	2.38	22.17	32.35	11.62	62.79	6.37	137.05	44.59	232.08	4.88	68.19	4.59	22.9
457	MCI	1	0	0	0	0	77	25	643	1209	164	245.74	103.43	125.08	217.72	81.13	36.68	1.21	1475.17	0.37	39.57	1413.86	43.4	248.01	205.49	199.07	121.36	453.2	163.97	28.02	19.34	4.05	10.05	5.21	5.86	3.68	1.32	26.36	40.26	6.84	71.8	6.19	135.04	36.47	221.87	2.18	77.76	2.39	6.23
459	AD	1	1	1	1	0	69	24				165.97	51.2	83.73	147.44	65.86	33.93	1.64	1197.58	0.45	115.98	986.4	72.53	173.36	136	122.13	172.15	261.08	173.29	73.05	13.27	9.6	10.19	8.73	18.06	8.07	2.61	11.53	25.99	19.67	50.25	5.93	84.34	33.8	149.09	6.38	54.25	3.99	36.05
466	AD	1	0	0	0	0	57	20				174.32	60.99	94.15	150.28	65.18	31.13	1.54	1185.08	0.43	90.66	1023.47	58.53	156.3	134	157.62	106.44	335.66	170.66	59.51	11.97	7.33	8.55	5.84	12.5	6.13	1.74	14.13	27.94	15.04	53.56	5.12	81.69	31.1	152.14	4.99	56.29	3.22	31.27
470	AD	1	1	0	0	0	72	10	424	781	83	230.48	60.02	117.08	164.34	91.82	36.69	1.95	1669.59	0.56	191.75	1345.2	83.4	233.98	149.11	142.7	176.17	426.46	228.73	134.33	14.66	24.65	10.73	12.62	30.18	13.69	4.07	12.58	32.77	30.31	63.12	12.21	80.98	36.96	161.08	10.55	73.98	4.59	79.86
471	MCI	1	0	0	0	0	77	26				232.52	52.81	73.82	169.6	90.07	41.48	1.4	1637.69	0.53	353.14	982.17	136.4	305.05	22.81	111.76	0	572.62	60.59	226.23	25.64	48.13	19.98	22.61	63.51	25.08	7.1	12.88	20.36	50.87	44.33	18.98	83.87	40.35	166.18	19.42	54.02	7.5	101.62
473	Con	1	1	0	0	0	77	28				244.06	105.95	109.78	234.43	83.54	33.94	1.04	1519.01	0.36	127.69	1259.63	127.93	364.63	216.79	247.76	64.66	330.85	66.71	51.83	27.34	8.46	19.93	16.22	13.84	7.67	4.16	29.35	40.97	14.14	66.48	8.38	146.39	33.37	240.19	7.02	69.28	7.04	16.5
475	MCI	1	0	0	0	0	74	24				257.92	94.47	135.43	238.29	98.91	57.01	1.43	1798.52	0.42	120.25	1548.04	106.47	230.92	230.67	185.92	288.51	368.69	281.01	85.82	20.51	16.16	17.24	12.03	15.76	8.68	3.8	22.28	39.71	20.51	78.88	9.05	147.12	56.39	247.37	6.61	85.14	5.86	43.1
476	AD	0	1	0	0	0	78	25				276.87	91.23	156.45	208.71	108.59	39.88	1.71	1974.52	0.52	163.45	1723.73	111.9	305.1	288.96	303.27	250.91	341.83	231.25	76.27	22.78	13.55	12.7	14.71	19.68	10.3	4.33	20.56	45.95	21.08	86.63	9.96	122.69	39.84	216.37	8.99	94.8	6.15	29.43
487	AD	0	1	0	0	0	74	25	379	550	70	278.32	56.09	181.15	154.82	129.09	32.17	3.23	2347.14	0.83	166.59	2045.69	125.8	324.42	328.48	221.42	431.13	368.33	371.62	76.7	25.86	9.93	12.39	17.78	21.73	10.19	5.08	13.14	51.73	23.01	98.1	9.95	77.39	32.66	151.51	9.16	112.51	6.92	30.14
495	AD	0	1	0	0	0	67	26	609	677	85	216.81	81.11	106.61	212.53	88.27	46.58	1.31	1604.95	0.42	120.66	1362.46	124.35	231.72	161.66	140.12	187.8	426.45	249.81	71.87	26.77	13.72	16.94	14.78	16.04	7.32	4.19	18.62	33.24	17.42	66.39	7.78	127.07	46.45	218.06	6.64	74.93	6.84	30.86
496	AD	1	0	0	0	1	63	26	567	486	73	318.39	77.97	192.61	200.18	134.25	45.5	2.47	2440.98	0.67	186.71	2122.94	129.46	365.12	326.51	270.16	350.86	471.84	341	109.29	24.6	19.57	14.37	20.22	26.24	12.24	6.19	16.81	54.82	27.72	102.95	14.19	103.98	45.15	198.25	10.27	116.76	7.12	51.82
497	MCI	1	1	0	0	0	75	27				248.14	73.68	146.77	183.93	99.95	35.25	1.99	1817.29	0.54	133.44	1599.42	87.76	262.98	261.92	260.08	242.9	356.77	237.13	83.79	19.4	15.34	14.53	11.68	18.07	9.35	3.39	18.58	42.72	21.33	80.53	9.04	100.62	34.94	188.7	7.34	87.96	4.83	44.97
498	MCI	0	0	0	0	0	73	26	582	517	75	261.69	81.35	158.23	204.86	104.74	41.74	1.95	1904.37	0.51	83.55	1697.98	97.58	253.62	276.94	204.08	354.75	340.92	304.75	47.1	20.81	7.25	12.2	12.61	10.31	6.06	3.58	19.91	45.99	13.51	87.67	7.62	113.35	41.19	208.54	4.6	93.38	5.37	20.51
499	AD	1	1	0	0	0	65	19	473	1111	119	249.53	69.78	139.28	176.31	101.61	38.14	2	1847.47	0.58	164.42	1578.7	119.75	256.37	188.6	215.54	135.94	565.3	237.75	156.55	17.68	27.7	10.85	16.84	23.17	13.03	4.91	15.06	38.53	34.25	74.71	12.18	92.59	38.66	173.77	9.04	86.82	6.59	103.92
803	AD	1	1	0	0	0	70	23	481	738	120	231.94	67.02	138.75	167.93	90.74	37.14	2.07	1649.92	0.54	98.58	1463.11	94.8	260.13	256.49	224.74	291.16	233.77	224.97	44.83	16.91	5.6	11.76	12.28	14.67	6.76	3.54	14.93	39.19	15.52	77.33	6.99	96.12	36.68	171.83	5.42	80.47	5.21	18.7
807	AD	1					77	5				240.8	93.86	128.87	192.97	85.65	34.22	1.37	1557.4	0.44	98.23	1414.52	37.5	223.55	180.28	297.48	52.88	470.54	158.02	65.33	14.65	12.8	9.53	2.79	14.59	7.35	1.03	21.2	34.56	14.45	69.84	7.54	114.25	34.2	201.83	5.4	77.79	2.06	31.69
808	Con	0	1	0	0	0	66	27				324.08	58.33	190.78	171.1	168.56	39.26	3.27	3064.95	0.99	316.88	2541.15	128.12	255.73	177.39	101.99	366.26	1025.78	573.33	206.82	34.98	39.84	16.67	18.56	46.71	21.18	6.11	13.45	49.26	48.46	103.59	19.66	87.2	39.7	166.42	17.43	139.76	7.05	100.65
809	AD	1	0	0	0	1	77	27	541	1387	126	228.1	61.93	122.94	167.07	97.45	36.37	1.99	1771.89	0.58	223.22	1449.04	68.55	249.75	222.71	234.5	214.57	341.93	160.89	163.72	21.07	32.73	16.1	7.48	31.38	15.09	2.81	13.72	32.47	35.21	69.18	12.79	92.98	36.53	169.2	12.28	79.69	3.77	93.04
810	AD	1					80	8				184.81	56.61	78.97	153.94	72.49	37.32	1.4	1317.97	0.47	219.92	945.66	98.05	175.67	73.17	116.61	84.78	345.74	166.8	148.88	16.64	30.3	13.78	13.37	33.37	15.18	4.14	10	20.98	35.74	47.49	10.92	81.93	37.28	156.67	12.09	52.01	5.39	78.59
823	Con	0	0	0	0	0	70	30				224.61	75.93	115.14	183.24	84.64	39.09	1.52	1538.96	0.46	117.54	1313.47	106.24	283.68	201.65	186.53	199.45	256.37	185.47	81.07	22.59	17.14	15.86	13.59	16.92	8.15	3.68	17.89	34.56	20.04	67.65	8.4	111.52	39.4	186.05	6.46	72.24	5.84	41.37
824	Con	0	0	0	0	0	75	30				297.02	76.84	167.69	175.67	123.46	44.09	2.18	2244.92	0.7	230.77	1842.43	143.07	337.76	257.71	295.29	266.95	406.33	271.88	137.35	20.33	24.82	11.97	20.72	34.27	15.92	6.1	16.34	43.47	33.9	88.85	13.95	101.56	44.47	182.93	12.69	101.33	7.87	84.27
825	AD	0	1	1	1	1	78	17	392	405	74	229.55	66.58	120.61	177.12	93.61	38.7	1.81	1702.12	0.53	211.28	1342.23	119.23	174.73	130.81	104.78	224.51	414.81	341.66	126.24	17.57	20.97	12.72	18.04	30.29	14.34	5.27	13.15	33.47	34.95	67.61	11.52	92.6	38.86	179.1	11.62	73.82	6.56	63.59
831	AD	1	1	0	0	0	84	19				275.84	53.62	173.88	149.87	130.02	37.06	3.24	2364.14	0.87	236.77	2039.65	152.43	294.46	295.87	226.98	344.74	494.12	391.03	151.89	28.8	25.72	10.98	23.56	32.8	15.06	6.62	9.56	49.41	36.5	93.73	14.95	71.62	37.92	146.92	13.02	112.18	8.38	80.53
832	AD	0	1	0	0	0	77	20				262.58	67.65	172.06	161.69	118.19	35.57	2.54	2148.96	0.73	124.04	1940.22	112.11	218.74	271.65	200.17	348.53	533.32	391.45	66.12	23.01	7.63	9.26	15.28	14.08	7.54	4.32	14.68	47.45	17.93	91.96	9.16	85.91	35.5	161.85	6.82	106.71	6.17	26.29
833	Con	1	0	0	0	0	80	29				257.02	70.06	156.28	182.79	108.95	46.64	2.23	1980.92	0.6	120.37	1764.29	124.16	273.77	264.53	210.51	311.64	392.22	316.37	86.48	21.91	16.21	8.59	17.65	16.13	7.82	5.09	12.48	44.56	19.09	85.91	9.89	94.84	46.98	182.75	6.62	97.03	6.83	43.51
840	Con	0	0	0	0	0	72	30				258.68	111.67	122.27	230.42	84.13	38.07	1.09	1529.76	0.37	106.94	1427.46	59.05	267.96	168.22	293.34	0	542.46	147	100.06	21.46	22.64	14.06	5.22	17.2	8.76	1.44	26.29	37.32	20.91	69.27	10.9	142.65	38.14	240.32	5.88	78.51	3.25	51.97
841	Con	0	0	0	0	0	73	28				224.07	60.84	133.34	159.2	95.39	32.3	2.19	1734.44	0.6	109.66	1537.16	87.59	224.1	213.19	154.83	293.85	354.24	288.37	66.35	18.3	10.07	9.45	11.91	14.95	7.65	3.46	11.98	37.13	18.09	74.45	7.62	84.84	32.85	158.03	6.03	84.54	4.82	36.82
842	AD	1	0	0	0	0	80	19				220.43	34.27	129.45	121.72	119.42	23.07	3.78	2171.45	0.98	245.8	1798.8	106.71	238.38	160.87	201.92	149.84	652.17	372.16	137.51	33.89	22.78	12.83	16.11	39.37	14.56	4.92	6.36	36.1	33.33	72.61	13.26	53.7	24.14	113.89	13.52	98.93	5.87	60.7
845	MCI	1	1	1	1	0	86	25				172.27	57.9	100.93	151.79	77.33	32.49	1.74	1406.03	0.51	108.95	1195.87	63.36	136.03	126.37	149.15	156.94	390.87	261.4	50.47	16.72	4.53	9.71	6.26	12.2	6.33	1.85	11.17	27.83	15.07	57.49	4.24	77.09	32.87	155.4	5.99	65.77	3.48	18.49
846	Con	1	0	1	1	0	78	28				230.35	59.85	121.59	170.56	102	38.84	2.03	1854.66	0.6	240.28	1463.31	116.17	201.34	145.97	88.1	245.65	473.07	335.91	154.53	22.4	27.38	13.43	17.15	33.11	15.9	5	11.9	35.15	37.7	68.44	12.92	82.92	39.54	169.16	13.21	80.48	6.39	79.82
848	AD	1	1	0	0	1	62	24				210.21	56.48	133	124.62	97.25	31.81	2.35	1768.27	0.78	154.35	1573.93	116.44	272.68	248.22	326.17	167.31	320.16	216.4	61.61	24.67	8.75	8.12	14.08	17.11	6.92	4.26	9.02	36.21	15.7	73.71	7.62	75.3	32.61	129.36	8.49	86.56	6.4	25.33
851	MCI	0	0	0	0	0	74	24				213.77	94.12	96.45	246.78	76.14	47.64	1.02	1384.46	0.31	83.91	1171.69	82.88	219.51	137.5	105.12	191.29	323.53	209.8	62.37	22.31	14.4	17.55	8.41	11.01	6.13	2.28	22.35	30.29	15.41	61.53	6.01	138.92	47.46	251.41	4.61	64.44	4.56	28.09
852	AD	1	1	0	0	0	77	23				263.37	62.68	170.68	151.5	117.44	31.46	2.72	2135.43	0.78	156.75	1918.8	96.73	276.41	306.31	314.59	234.58	496.95	285.37	103.15	22.32	16.53	8.28	13.27	21.14	10.32	3.78	14.33	48.42	24.34	91.26	10.21	77.15	31.78	153.02	8.62	105.53	5.32	53.54
858	MCI	0	0	0	0	0	70	27				194.95	50.14	87.03	154.73	82.16	38.52	1.74	1493.95	0.53	202.42	1105.74	122.2	204.31	96.21	121.42	129.14	387.23	227.19	147.3	21.34	31.95	17.71	19.35	36.73	15.27	5.34	9.47	23.85	34.99	52.72	11.59	85.21	39.07	159.09	11.13	60.81	6.72	83.61
859	MCI	1	0	0	0	0	75	27				240.85	52.3	136.28	152.14	113.63	37.05	2.61	2066.09	0.75	242.03	1689.77	127.54	165.28	150.77	81.9	275.52	633.16	410.09	206.45	22.5	43.44	14.4	22.59	36.66	17.81	6.49	8.85	36.76	44.35	75.02	16.21	73.44	37.79	152.38	13.31	92.93	7.01	128.11
864	MCI	1	1	0	0	0	75	27				200.74	69.96	90.06	176.18	66.91	30.48	1.29	1216.55	0.38	156.47	936.49	64.71	219.89	156	210.35	71.43	252.56	52.38	131.39	12.52	26.51	15.99	7.72	26.3	12.38	2.62	17.24	25.8	27.12	51.55	9.97	97.49	30.32	178.35	8.61	51.5	3.56	87.78
865	Con	1	0	0	0	0	68	28				213.06	69.67	109.14	176.22	81.06	34.03	1.57	1473.92	0.46	147.73	1178.84	99.98	295.58	193.98	205.47	172.13	205.86	135.92	65.95	19.61	9.86	16.27	13.7	19.62	9.27	4.03	15.61	33.04	20	62.71	7.91	98.12	33.73	178.95	8.12	64.83	5.5	23.88
867	Con	0	0	0	0	0	70	30				206.59	56.37	131.05	148.67	93.58	35.97	2.32	1701.45	0.63	82.03	1585.06	91.09	194.4	228.63	176.14	303.61	362.3	316.57	52.1	23.36	7.54	10.16	10.35	10.3	4.68	3.13	11.57	36.95	13.01	75.22	6.05	83.68	36.3	150.13	4.51	87.17	5.01	30.28
869	MCI	0	1	0	0	0	71	25				255.74	79.9	160.92	176.5	103.78	35.45	2.01	1887.04	0.59	55.03	1771.52	69.24	277.95	294.17	250.11	275.15	397.12	263	33.68	21.3	3.03	8.8	8.88	5.4	3.54	2.43	19.41	47.69	7.89	87.13	6.64	100.53	35.66	177.84	3.03	97.43	3.81	13.74
870	MCI	1	0	1	1	0	76	26				212.16	45.23	118.97	126.69	102.11	26.34	2.63	1856.65	0.81	286.12	1436.02	121.9	202.59	137.67	168.88	179.62	432.81	321.34	146.95	26.53	24.01	13.47	15.1	39.97	16.74	4.2	9.86	31.23	39.69	65.57	12.61	58.68	27.27	125.39	15.74	78.98	6.7	66.93
872	Con	0	1	1	1	0	73	28				219.37	85.01	125.66	182.45	83.02	34.08	1.48	1509.52	0.46	39.89	1487.41	36.41	275.62	255.19	276.84	166.55	288.93	143.88	22.48	21.91	4.44	10.14	1.59	2.68	2.09	0.57	20.29	38.13	4.67	73.52	4.06	116.79	34.8	188.96	2.19	81.8	2	6.9
873	MCI	0	0	0	0	0	66	27				219.9	88.64	114.8	211.71	75.76	40.97	1.3	1377.54	0.36	53.81	1308.41	46.98	230.58	201.91	220.63	160.72	305.62	170.79	33.37	18.51	6.75	10.01	3.33	7.89	3.99	1.1	20.68	35.38	8.24	67.17	5.36	123.06	41.06	217.03	2.96	71.96	2.58	11.83
875	Con	0	0	0	0	0	67	29				236.02	59.73	108.54	203.16	102.21	26.2	1.82	1858.41	0.5	249.82	1310.12	116.35	243.98	91.65	246.53	0	818.13	96.91	231.05	28.21	54.77	26.43	12.25	40.42	18.18	4.45	24.39	30.66	40.28	62.25	17.12	104.61	24.57	196.07	13.74	72.05	6.4	129.6
877	Con	1	0	0	0	0	71	29				245.98	59.99	134.91	161.14	105.95	44.35	2.25	1926.45	0.66	200.53	1633.98	116.9	178.14	200.88	144.74	278.09	508.99	334.57	153.77	21.59	31.1	12.65	18.6	34.5	14.55	5.39	11.19	34.91	34.47	75.53	12.9	92.48	45.05	161.77	11.03	89.86	6.43	87.65
878	Con	0	0	0	0	0	66	30				215.59	64.39	123.72	176.02	90	38.37	1.92	1636.51	0.51	138.81	1393.32	75.78	202.72	200.27	201.37	213.76	373.26	228.05	84.64	18	14.46	12.12	8.49	17.05	8.64	2.83	15.41	35.2	19.92	68.44	7.88	91.77	38.1	176.52	7.63	76.63	4.17	42.99
879	Con	1	1	0	0	0	66	30				186.05	40.31	102.5	121.04	95.31	28.72	2.54	1732.97	0.79	244.85	1399.46	127.55	140.44	89.65	120.01	176.45	510.03	384.87	131.16	26.78	21.7	12.1	17.27	36.16	15.03	4.7	6.64	27.88	36.03	59.3	10.54	59.4	30.01	122.79	13.47	76.97	7.02	63.91
880	Con	1	0	0	0	0	68	30				220.18	48.03	119.69	140.24	103.81	33.17	2.49	1887.56	0.74	195.22	1545.46	112.37	175.28	114.51	86.51	211.79	572.56	395.09	137.9	21.81	26.45	11.47	19.14	32.98	14.23	5.2	9.1	33.15	33.18	67.24	11.11	69.04	34.71	137.29	10.74	85	6.18	80.33
881	Con	1	0	0	0	0	75	29				169.37	59.63	81.05	161.21	67.56	29.78	1.36	1228.41	0.42	151.31	967.72	61.51	168.69	121.88	103.52	157.84	267.48	171.51	79.12	16.41	10.83	15.22	6.13	19.16	9.42	1.86	14.82	25.3	22.01	48.92	5.91	87.38	29.94	162.05	8.32	53.22	3.38	34.82
882	AD	0	2	0	0	0	77	19				245.79	112.3	119.49	205.92	73.84	26.16	1.06	1342.67	0.36	18.93	1439.01	13.33	244.11	164.93	236.34	0	615.37	126.03	17.92	17.58	2.19	6.62	0.8	5.57	3.21	0	30.23	39.29	7.33	69.54	4.85	140.56	26.24	212.21	1.04	79.14	0.73	0
883	Con	0	0	1	1	0	71	30				184.98	52.62	92.37	140.06	82.94	29.43	1.76	1508.01	0.59	232.19	1153.79	120.16	253.64	145.89	137.67	190.68	229.43	196.81	91.57	24.11	12.81	15.41	14.27	26.51	12.36	4.25	11.91	28.58	29.14	56.61	8.08	81.01	29.8	140.68	12.77	63.46	6.61	32.46
884	Con	1	1	1	1	0	79	29				193.6	65.15	81.43	168.17	83.74	32.53	1.25	1522.56	0.5	272.48	1059.68	125.66	204.97	42.44	99.53	77.5	425.45	238.59	128.56	23.42	21.48	21.75	15.83	34.92	16.17	4.58	12.5	20.97	35.47	47.22	10.81	88.5	33.25	170.98	14.99	58.28	6.91	53.62
888	Con	1	0	1	1	0	83	29				187.9	60.74	101.69	158.62	77.34	34.6	1.67	1406.22	0.49	120.27	1206.63	96.01	197.13	168.39	133.15	236.27	262.14	226.95	55.64	19.57	8.31	10.37	11.14	14.43	7.09	3.2	13.21	30.84	16.49	60.7	5.73	90.77	34.93	160.6	6.61	66.36	5.28	24.38
889	AD	0	0	0	0	1	85	17				243.32	66.61	141.42	172.94	100.95	33.95	2.12	1835.48	0.58	140.45	1526.87	127.26	274.08	223.62	212.2	272.84	315.1	279.12	57.27	20.47	8.7	14.09	17.7	19.77	9.39	4.89	16.57	40.99	20.05	78.21	7.96	94.94	33.67	176.25	7.72	83.97	7	22.97
894	Con	0	0	0	0	0	67	29				246.72	87.07	126.23	206.37	93.9	44.72	1.45	1707.41	0.46	109.33	1480.51	113.43	289.37	217.7	203.68	210.89	345.42	222.89	62.99	24.41	12.06	14.25	15.17	17.06	7.86	4.24	20.49	39.39	17	74.75	8.26	127.82	44.55	213.42	6.01	81.42	6.24	25.54
896	Con	0	0	1	1	0	74	29				151.05	56	61.01	176.47	61.27	38.01	1.09	1114.11	0.35	192.52	733.08	90.48	112.02	25.5	96.6	0	550.13	113.87	210.37	18.99	42.84	14.04	6.64	25.9	13.56	2.93	17.62	21.27	38.61	42.6	12.1	97.91	36.69	178.21	10.59	40.32	4.98	120.56
897	AD	0	0	0	0	0	75	10				208.88	72.12	108.24	174.23	82.04	32.52	1.5	1491.75	0.47	126.8	1293.64	73.15	285.87	217.1	231.91	147.53	264.55	113.52	70.72	23.01	13.46	14.13	7.14	15.6	7.74	2.06	18.43	34.55	17.38	64.38	6.6	101.11	32.75	176.75	6.97	71.15	4.02	33.44
898	Con	1	0	0	0	0	67	30				175.61	47.28	80.98	139.83	70.13	27.23	1.71	1275.19	0.5	209.19	902.5	75.05	171.37	67.66	80.23	26.52	487.07	116.77	188.39	13.42	32.51	10.81	7.38	31.21	16.03	2.95	13.07	24.78	39.57	48.47	11.89	68.06	26.91	136.85	11.51	49.64	4.13	116.78
899	Con	1	0	0	0	0	70	30				196.66	47.95	97.39	150.72	83.23	33.7	2.03	1513.42	0.55	191.29	1190.63	96.96	169.75	108.17	108.55	188.49	379.13	262.16	135.59	20.27	30.32	15.42	14.65	34.33	14.07	4.01	9.99	25.45	33.49	57.56	10.82	78.05	34.04	151.93	10.52	65.48	5.33	71.07
900	Con	0	1	0	0	0	67	28				226.93	62.66	130.07	154.26	93.93	33.78	2.08	1707.82	0.61	171.95	1449.63	74.36	238.58	205.15	179.85	216.63	377.59	230.84	92.04	16.55	12.13	11.55	10.15	22.7	10.93	3.08	14.09	36.68	26.24	71.33	8.87	81.46	33.61	155.11	9.46	79.73	4.09	38.64
902	MCI	0	1	0	0	0	56	27				217.83	77.38	122.07	164.36	85.28	33.95	1.58	1550.59	0.52	99.15	1339.9	54.05	205.04	176.45	270.68	112.54	361.2	206.89	60.89	10.29	8.01	7.68	7.14	14.02	6.74	2.05	16.98	33.33	12.89	64.13	5.54	94.09	35.01	170.73	5.45	73.69	2.97	37.28
904	MCI	1	0	0	0	0	56	28				248.96	40.91	137.76	140.4	122.41	33.66	3.37	2225.76	0.87	283.94	1813.09	168.43	293.5	188.25	116.32	337.41	494.83	370.94	184.96	32.46	37.98	16.85	22.52	42.53	18.69	6.83	8.28	38.8	44.49	80.01	16.43	70.85	34.28	137.68	15.62	99.72	9.26	103.27
906	Con	1	0	0	0	0	71	29				160.14	35.94	68.88	123.62	73.3	26.69	1.92	1332.74	0.59	243.45	913.23	115.71	145.29	37.13	134.43	0	582.62	124.95	251.64	25.91	60.74	15.95	15.93	39.91	17.53	4.58	11.08	20.18	47.19	44.88	15.4	65.31	26.55	120.82	13.39	50.23	6.36	137.68
907	Con	0	1	0	0	0	69	30				278.85	85.95	174.04	197.88	112.17	39.29	2.02	2039.54	0.57	121.53	1850.04	98.31	330.6	347.54	371.34	290.41	264.98	235.3	51.87	23.32	8.52	11.73	12.48	14.02	7.09	3.61	20.29	50.27	15.28	94.8	8.48	113.78	39.29	205.34	6.68	101.75	5.41	17.92
910	Con	0	0	0	0	0	67	29				275.9	62.99	162.96	167.75	126.91	35.11	2.59	2307.57	0.76	206.82	1957.36	150.39	329.72	235.99	223.2	292.5	496.27	362.8	107.91	29.78	19.77	15.36	20.48	30.16	13.19	5.84	11.96	43.62	29.48	90.23	12.07	85.53	35.88	167.99	11.37	107.65	8.27	44.48
913	Con	1	2	0	0	0	78	29				313.64	69.28	201.92	193.42	145.13	36.39	2.91	2638.93	0.75	129.28	2345.72	167.63	427.83	372.52	280.8	466.45	402.23	383.34	61.75	33.97	11.71	16	21.02	17.1	8.32	6	18.41	59.09	17.37	112.38	10.45	106.33	36.64	193.84	7.11	129.01	9.22	26.46
915	MCI	1	0	0	0	0	60	27				168.66	54.61	73.48	154.33	66.67	34.65	1.35	1212.3	0.43	173.16	919.98	50.34	142.64	50.57	31.05	119.97	395.83	201.21	96.96	12.4	13.64	12.44	6.35	24.59	11.56	2.31	12.07	22.36	27.12	44.36	7.45	76.65	34.35	153.72	9.52	50.6	2.77	46.07
917	AD	1	2	0	0	0	79	21	710	434	65	274.58	69.65	176.22	174.33	116.37	37.73	2.53	2115.9	0.67	138.86	1892.25	66.9	237.94	313.74	234.57	350.03	448.87	319.2	101.58	16.66	15.32	9.52	11.4	18.32	9.99	3.45	15.28	49.35	23.34	91.74	11.13	87.02	37.69	172.28	7.64	104.07	3.68	53.32
919	Con	1	1	0	0	0	68	28				174.13	65.47	86.01	154.96	68.7	35.2	1.31	1249.08	0.44	128.34	1041.24	80.08	159.29	92.78	105.26	128.75	350.61	202.08	69.79	16.29	10.46	9.77	9.13	15.49	7.91	2.48	14.28	24.67	19.19	51.03	5.44	88.69	35.56	158.69	7.06	57.27	4.4	34.29
923	Con	0	0	0	0	0	69	30				253.57	52.99	160.02	151.59	124.06	31.07	3.02	2255.72	0.82	184.99	1932.5	112.52	233.31	224.21	168.4	339.26	556.07	417.07	111.12	27.39	18.27	12.98	14.03	24.94	11.93	4.05	14.37	45.19	28.35	87.43	10.76	74.09	31.5	149.54	10.17	106.28	6.19	56.05
928	Con	0	1	0	0	0	74	29				282.35	93.5	159.58	219.94	107.4	42.62	1.71	1952.82	0.49	154.14	1702.59	101.45	306.03	278.09	288.13	258.38	334.72	239.4	78.45	21.78	14.27	15.91	12.09	19.4	9.8	3.66	23.25	45.47	21.38	87.74	10.2	125.68	42.24	227.22	8.48	93.64	5.58	36.94
929	Con	0	1	0	0	0	65	30				250.94	51.5	154.82	144.7	119.45	31.22	3.01	2171.92	0.83	215.09	1885.66	136.24	278.72	265.04	171.76	353.12	442.6	363.85	141.01	29.08	26.1	15.64	17.51	28.03	13.33	4.88	11.28	43.48	33.66	86.53	12.64	76.88	32.59	141.72	11.83	103.71	7.49	79.07
930	Con	1	1	0	0	0	65	28				202.63	38.72	117.21	133	107.66	26.99	3.03	1957.5	0.81	216.93	1518.57	112.85	164.88	64.96	152.83	20.49	851.41	315.31	184.09	24.76	34.38	13.28	11.86	30.8	14.37	4.31	11.71	31.16	35.08	64	13.44	60.13	26.97	126.68	11.93	83.52	6.21	106.28
932	MCI	1	1	0	0	0	69	26				214	63.98	127.44	171.97	81.45	35.88	1.99	1481.02	0.47	117.32	1310.92	56.76	164.32	221.93	172.18	286.32	252.17	245.65	76.16	15.19	12.15	10.37	5.57	16.66	7.93	1.78	17.07	36.72	20.67	71.12	7.43	90.39	35.29	172.88	6.45	72.1	3.12	38.65
934	Con	1	1	0	0	0	68	28				247.62	72.34	153.48	178.19	98.57	40.82	2.12	1792.35	0.55	81.9	1659.38	100.57	235.82	259.48	216.55	295.62	365.38	297.82	61.36	17.8	10.45	6.96	11.19	11.21	5.58	3.2	16.03	43.64	14.15	83.93	7.64	93.5	41.04	178.95	4.5	91.26	5.53	36.79
935	Con	1	0	0	0	0	73	30				249.6	69.09	148.71	175.23	99.43	37.66	2.15	1807.91	0.57	130.22	1552.24	79.56	275.69	262.41	240.19	271.8	297.82	216.89	90.78	18.61	17.82	11.61	9.43	17.83	9.14	2.89	17	42.48	21.17	80.25	9.87	89.56	37.25	176.89	7.16	85.37	4.38	48.88
939	Con	1	0	0	0	0	74	30				325.41	68.6	211.9	183.9	143.25	39.3	3.09	2604.66	0.78	187.29	2290.43	134.55	336.07	380.09	305.14	445.39	443.92	394.07	126.66	27.04	23.85	12.4	17.9	27.56	13.13	5.26	19.29	60.16	30.86	113.26	14.11	94.15	38.85	185.04	10.3	125.97	7.4	65.13
940	Con	0	1	0	0	0	66	30				226.31	64.93	141.17	163.59	100.68	40.13	2.17	1830.56	0.62	110.2	1675.23	110.95	224.41	246.42	274.91	263.44	324.68	331.69	95.2	17.66	16.1	11.76	14.54	14.1	7.85	4.58	10.61	36.74	20.47	78.01	8.23	97.4	41.69	167.9	6.06	92.13	6.1	86.17
942	AD	1	0	1	1	1	79	25				224.24	85.55	100.61	208.69	76.27	32.23	1.18	1386.82	0.37	128.53	1185.59	115.67	304.55	194.3	202.18	99.03	298.12	114.94	54.61	22.86	9.11	17.65	15.26	18.94	8.42	3.88	23.66	36.38	17.76	61.39	7.36	125.68	31.81	209.55	7.07	65.2	6.36	16.27
944	Con	0	0	0	0	0	67	29				216.28	85.08	105.51	190.91	79.22	41.65	1.24	1440.45	0.41	154.65	1208.15	66.49	193.9	121.6	180.8	60.38	441.07	192.57	93.62	12.8	13.99	8.92	8.34	19.91	10.36	2.79	16.31	29.71	22.83	59.44	7.78	104.55	42.23	196.48	8.51	66.44	3.66	52.1
950	Con	0	0	0	0	0	73	30				240.33	68.69	140.39	182.01	99.8	35.95	2.04	1814.62	0.55	144.31	1583.8	74.29	197.31	211.03	171.77	279.93	432.16	299.14	87.78	17.57	14.53	9.91	7.5	18.95	9.9	2.33	18.1	40.15	22.81	77.67	8.46	96.54	35.89	182.36	7.94	87.1	4.09	45.97
951	MCI	0	0	0	0	0	74	27				277.5	70.78	171.11	190.16	122.73	46.75	2.42	2231.62	0.65	171	1898.93	164.95	278.45	297.21	206.48	417.62	359.1	395.55	101.24	27.27	17.93	12.08	23.47	22.95	10.49	6.66	14.2	48.86	25.33	95.04	11.87	101.65	46.9	191.71	9.4	104.44	9.07	49.86
952	Con	0	0	0	0	0	67	29				189.96	54.3	91.94	148.15	79.61	34.21	1.69	1447.45	0.54	178.28	1134.63	114.95	209.24	81.09	113.24	136.13	382.53	234.1	113.93	18.12	20.81	12.74	13.21	25.76	11.92	4.2	10.83	24.62	28.91	54.78	9.32	84.2	34.53	150.73	9.81	62.4	6.32	65.76
958	Con	0	1	0	0	0	66	29				286.1	53.11	171.66	156.48	132.54	32.96	3.23	2409.97	0.85	237.94	1997.36	132.46	207.15	177.53	183.21	186.5	849.75	426.6	234.26	26.43	51.48	14.05	18.93	40.36	18.51	5.59	14.64	45.13	47.14	91.83	18.82	74.4	33.3	150.02	13.09	109.85	7.28	138.42
960	Con	0	0	1	1	0	69	29				147.83	53.65	56.28	141.05	54.32	30.5	1.05	987.65	0.39	200.66	650.78	89.88	171.32	48.66	110.34	16.85	232.14	101.76	80.52	16.73	12.58	12.28	11.72	25.72	10.6	3.56	11.86	18.31	24.87	36.09	6.74	73.38	30	140.94	11.04	35.79	4.94	22.43
961	MCI	0	0	0	0	0	76	26				232.21	100.46	93.76	214.69	75.86	30.52	0.93	1379.34	0.35	140.82	1189.93	111.69	314.99	134.56	176.52	0	448.07	95.18	77.11	24	14.71	17.34	13.07	18.56	9.38	3.47	26.66	34.07	20.55	59.08	8.88	139.82	30.58	218.63	7.74	65.44	6.14	33.35
962	AD	0	1	0	0	1	49	12	579	1282	151	205.21	74.73	124.35	187.88	86.45	39.77	1.66	1571.98	0.46	67.09	1435.78	78.34	208.12	207.81	199.13	231.95	346.89	254.27	32.3	22.59	2.91	10.18	7.18	5.35	3.37	2.06	16.01	36.39	8.8	71.75	4.84	101.37	39.77	193.12	3.69	78.96	4.31	9.37
963	AD	0	1	1	1	1	77	18	533	528	63	228.22	68.1	99.06	184.57	89.87	35.85	1.45	1634.08	0.49	285.25	1154.49	161.21	364.08	182.03	208.75	131.07	170	100.46	142.91	28.26	30.36	22.45	23.52	37.83	16.94	6.82	13.78	29.84	36.25	59.54	13.59	100.2	36.21	185.33	15.69	63.49	8.87	70.59
966	MCI	1	0	0	0	0	65	27				235.16	61.5	135.46	161.12	105.67	34.58	2.2	1921.28	0.66	181.35	1590.92	95.66	244.52	180.1	187.18	221.88	471.99	289.33	100.89	20.05	16.35	12.63	12.01	23.55	12.04	3.7	14.66	37.97	26.43	73.95	9.35	82.67	34.81	163.58	9.97	87.5	5.26	52.43
969	AD	0	0	0	0	1	79	15				213.31	81.79	107.68	183.6	82.04	36.11	1.32	1491.64	0.45	79.21	1373.23	75.44	245.69	162.06	156.84	113.46	477.03	181.8	37.23	21.31	4.76	10.32	7.68	8.2	4.86	2.19	19.61	34.47	10.04	64.21	5.1	112.87	36.24	185.1	4.36	75.52	4.15	10.64
970	Con	1	0	0	0	0	64	29				188.95	56.81	91.03	171.55	91.29	43.21	1.6	1659.81	0.53	249.21	1219.56	134.29	135.38	45.6	66.38	182.74	503.4	355.36	161.64	24.62	32.39	18.91	15.31	32.59	15.83	4.23	12.81	23.41	40.08	54.52	12.01	96.75	43.65	177.63	13.71	67.07	7.39	86.92
971	MCI	1	0	1	1	0	62	27				168.62	44.66	81.89	131.97	74.04	32.42	1.83	1346.25	0.56	215.36	1015.61	84.94	123.59	57.05	78.23	86.29	475.38	251.19	191.3	16.59	38.46	13.46	15.08	33.19	15.81	4.21	5	21.3	41	45.65	13.75	58.99	33.53	131.33	11.84	55.86	4.67	121.11
973	MCI	1	0	1	1	0	78	25				179.2	63.82	91.84	175.67	69.47	41.6	1.44	1263.13	0.4	129.72	1033.31	61.09	142.57	128.18	154.76	166.92	265.45	200.9	89.63	13.12	16.72	10.52	6.95	17.35	8.88	2.14	13.41	25.21	22.03	53.09	6.64	94.67	41.62	179.15	7.13	56.83	3.36	52.38
974	MCI	0	0	0	0	0	73	27				258.07	123.51	105.41	273.89	80.06	40.09	0.85	1455.76	0.29	76.35	1357.49	80.37	328.93	155.88	188.34	38.07	472.4	111.9	35.9	26.16	9.67	18.76	6.72	9.83	5.73	1.82	32.08	36.81	9.84	66.99	6.83	172.2	40.02	280.08	4.2	74.66	4.42	7.56
976	MCI	0	0	0	0	0	60	27				453.38	74.99	303.35	206.23	212.08	45.73	4.05	3856.22	1.03	249.27	3431.9	214.84	376.24	486.49	300.44	677.36	867.29	739.74	180.29	39.06	38.29	16.1	37.76	45.02	18.95	10.19	18.42	81.12	42.16	156.87	22.41	96.77	46.33	201.24	13.71	188.75	11.82	94.08
977	MCI	1	1	1	1	0	84	26				247.13	47.85	163.39	151.61	119.58	29.99	3.41	2174.37	0.79	198.9	1855.04	91.67	174.67	235.8	191.51	269.58	661.36	364.27	153.75	24.37	25.36	11.03	9.39	25.76	12.38	3.3	15	45.39	31.76	86.84	13.18	65.55	29.53	143.42	10.94	102.02	5.04	79.85
980	Con	0	1	0	0	0	65	30				218.13	78.48	115.01	193.23	80.33	39.99	1.47	1460.66	0.42	106.84	1264.68	62.89	242.82	227.08	194.53	234.67	215.54	150.22	59.7	17.1	9.13	11.68	7.74	12.91	6.93	2.39	18.93	35.63	14.58	65.92	6.75	111.2	39.83	195.87	5.88	69.55	3.46	29.4
983	AD	1	2	0	0	0	77	16				216.21	59.54	129.59	147.53	90.66	33.62	2.18	1648.52	0.61	146.64	1439.36	87.65	213.98	232.57	200.25	245.84	330.83	241.59	89.03	16.32	12.42	8.27	12.47	18.13	9.4	3.7	12.2	38.28	22.7	70.87	8.83	79.58	33.74	149.64	8.06	79.16	4.82	47.81
984	Con	0	1	0	0	0	66	30				214.4	49.65	116.45	139.63	95.58	32.38	2.35	1737.85	0.68	193.04	1387.83	109.48	187.3	119.49	119.51	156.68	520.18	300.31	160.08	20.67	33.73	13.44	16.56	30.85	13.55	4.78	10.14	30.58	34.62	65.41	12.64	70.02	33.08	137.91	10.62	76.33	6.02	97.12
985	Con	1	0	1	1	0	66	29				196.09	35.54	110.3	124.64	99.6	26.75	3.1	1811.01	0.8	225.42	1414.97	96.64	190.47	108.1	142.41	104.72	642.56	265.42	157	20.02	27.17	10.06	10.69	30.18	14.29	3.72	11.2	32.48	33.55	60.83	11.72	56.51	26.73	118.66	12.4	77.82	5.32	87.41
986	Con	0	1	0	0	0	70	30				259.34	42.93	174.61	133.89	133.91	32.04	4.07	2434.91	1	173.72	2163.7	159.51	283.56	266.41	190.12	401.9	514.85	490.4	107.26	34.55	20.87	11.34	20.77	23.87	10.35	5.35	9.54	48.88	27.28	96.34	11.14	63.84	33.61	128.68	9.55	119	8.77	55.27
987	Con	0	2	0	0	0	70	29				199.53	89.53	86.45	216.63	77.03	32.37	0.97	1400.7	0.36	213.16	1091.25	63.99	123.68	102.15	80.19	175.21	350.88	257.98	120.11	21.26	18.17	25.34	6.82	23.43	12.57	2.09	23.22	25.02	29.73	51.65	8.78	124.06	33.25	219.77	11.72	60.02	3.52	66.18
988	Con	1	0	0	0	0	77	28				150.89	57.88	74.21	145.8	59.95	31.49	1.28	1089.97	0.41	153.17	892.7	49.23	152.95	120.45	137.66	107.02	224.48	141.88	66.01	15.66	6.86	9.67	4.38	16.46	8.07	1.38	12.45	23.4	19.96	45.52	4.32	78.85	31.8	147.38	8.42	49.1	2.71	22.09
991	MCI	0	0	0	0	0	64	26				225.23	71.57	131.1	182.56	90.22	38.17	1.83	1640.52	0.49	110	1441.88	76.77	223.57	233.47	220.04	245.41	319.7	219.43	65.69	17.69	11.18	11.23	8.91	13.75	7.45	2.65	17.82	37.96	17.06	73.84	6.7	104.14	38.01	186.33	6.05	79.3	4.22	34.26
992	Con	1		0	0	0	73	29				213.67	69.75	130.88	168.42	87.31	40.99	1.88	1587.54	0.52	74.43	1469.83	60.01	174.77	219.77	164.64	258.17	394.19	263.64	47.55	17.13	4.83	5.35	5.9	7.49	4.38	1.65	16.54	38.26	11.37	73.16	5.32	92.63	40.97	169.45	4.09	80.84	3.3	22.53
993	Con	0	0	0	0	0	67	29				219.28	76.45	121.28	167.1	86.41	33.55	1.59	1571.2	0.52	113.47	1425.93	76.96	273.74	238.4	222.37	214.87	267.67	154.86	53.03	21.78	8.11	8.94	8.23	11.3	6.14	2.49	17.02	36.83	13.31	70.11	6.56	104.62	34.07	169.92	6.24	78.42	4.23	17.56
[truncated: 73 more columns]
