# Supplementary material for: Quantitative NMR-Based Lipoprotein Analysis Identifies Elevated HDL-4 and Triglycerides in the Serum of Alzheimer’s Disease Patients
Source: Int J Mol Sci. 2022 Oct 18;23(20):12472. doi: 10.3390/ijms232012472 (PMC9604278; doi:10.3390/ijms232012472)
Supplement: Supplementary file 1 [file ijms-23-12472-s001.zip › QC_all_182_samples_Table_S2.xlsx]

## Sheet: QC_all_182_samples_Table_S2
Sample number	12	1000	1006	129	130	155	225	236	246	261	292	302	304	306	308	309	312	321	323	324	325	326	337	341	342	343	347	349	351	356	359	360	363	367	373	375	388	389	390	391	392	394	395	396	400	402	403	405	408
NMR Experiment Quality Test	passed	passed	passed	passed	passed	passed	passed	passed	passed	passed	passed	passed	passed	passed	passed	passed	passed	passed	passed	passed	passed	passed	passed	passed	passed	passed	passed	passed	passed	passed	passed	passed	passed	not passed	passed	passed	not passed	passed	passed	passed	passed	passed	passed	passed	passed	passed	passed	passed	passed
NMR Preparation Quality Test	passed	not passed	not passed	not passed	passed	passed	passed	passed	passed	passed	passed	passed	passed	passed	passed	passed	passed	passed	passed	passed	passed	passed	passed	passed	passed	passed	passed	passed	passed	passed	passed	passed	passed	passed	passed	passed	passed	passed	passed	passed	passed	passed	passed	passed	passed	passed	passed	passed	passed
Matrix Identity Test	Heparine plasma or Serum	Heparine plasma or Serum	Heparine plasma or Serum	Heparine plasma or Serum	Heparine plasma or Serum	Heparine plasma or Serum	Heparine plasma or Serum	Heparine plasma or Serum	Heparine plasma or Serum	Heparine plasma or Serum	Heparine plasma or Serum	Heparine plasma or Serum	Heparine plasma or Serum	Heparine plasma or Serum	Heparine plasma or Serum	Heparine plasma or Serum	Heparine plasma or Serum	Heparine plasma or Serum	Heparine plasma or Serum	Heparine plasma or Serum	Heparine plasma or Serum	Heparine plasma or Serum	Heparine plasma or Serum	Heparine plasma or Serum	Heparine plasma or Serum	Heparine plasma or Serum	Heparine plasma or Serum	Heparine plasma or Serum	Heparine plasma or Serum	Heparine plasma or Serum	Heparine plasma or Serum	Heparine plasma or Serum	Heparine plasma or Serum	Heparine plasma or Serum	Heparine plasma or Serum	Heparine plasma or Serum	Heparine plasma or Serum	Heparine plasma or Serum	Heparine plasma or Serum	Heparine plasma or Serum	Heparine plasma or Serum	Heparine plasma or Serum	Heparine plasma or Serum	Heparine plasma or Serum	Heparine plasma or Serum	Heparine plasma or Serum	Heparine plasma or Serum	Heparine plasma or Serum	Heparine plasma or Serum
Matrix Integrity Test	passed	passed	passed	not passed	not passed	not passed	passed	passed	passed	passed	passed	not passed	passed	not passed	not passed	not passed	passed	passed	passed	not passed	passed	passed	passed	passed	passed	passed	passed	passed	passed	passed	passed	passed	passed	passed	passed	passed	passed	passed	passed	passed	passed	passed	passed	passed	passed	passed	passed	passed	passed
Matrix Contamination Test	not passed	passed	not passed	passed	passed	passed	passed	passed	passed	not passed	not passed	passed	passed	passed	passed	not passed	passed	passed	passed	not passed	passed	passed	not passed	passed	passed	not passed	passed	passed	passed	passed	not passed	not passed	passed	passed	passed	passed	passed	passed	not passed	passed	passed	passed	not passed	passed	not passed	passed	passed	passed	passed
LineWidth in Hz	1.2	1.5	1.2	1.4	1.4	1.4	1.4	1.1	1.5	1.2	1.2	1.3	1.3	1.1	1.1	1.3	1.5	1.4	1.3	1.2	1.4	1.2	1.4	1.4	1.2	1.4	1.4	1.3	1.2	1.2	1.2	1.3	1.2	1.5	1.1	1.3	1.6	1.4	1.2	1.3	1.3	1.4	1.5	1.2	1.1	1.2	1.4	1.1	1.2
Residual Water Signal in mmol/L	16.1	15.9	18.6	19	17.1	16.8	16.4	16.5	16.5	15.8	15.8	15.9	16.4	16	14.7	14.9	16.2	16.1	16.5	17.4	16.8	16.4	16.3	16.9	16.8	16.4	16.5	16	15.9	16.6	16.2	16.4	16.3	16.2	17.1	17.1	17.5	17.3	17	17.2	17.1	17.3	17.1	17.9	17.2	15.9	16.4	15.6	14.6
BaseLine in mmol/L/Hz	0.001	0.001	0.001	0.001	0.001	0.001	0.001	0.001	0.001	0.001	0.001	0.001	0.001	0.001	0.001	0.001	0.001	0.001	0.001	0.001	0.001	0.001	0.001	0.001	0.001	0.001	0.001	0.001	0.001	0.001	0.001	0.001	0.001	0.001	0.001	0.001	0.001	0.001	0.001	0.001	0.001	0.001	0.001	0.001	0.001	0.001	0.001	0.001	0.001
TSP region integral (-0.5ppm - 0.5ppm) in mmol/L	35.5	24.9	31	38.3	36.4	36	34.6	35.5	38.8	37.5	38	37.1	36.9	37.7	35	35	38	34.6	37.2	38.8	38.5	36.4	37.5	37.9	36.3	36.4	36.2	35.1	36.2	37.3	35.1	35.4	36.9	37.2	36.7	37.2	38.1	36	36.8	37.4	37.2	37.4	40.1	39	37.6	37	37	35.1	34.1
Intensity in (6ppm - 12ppm) in mmol/L	142.5	130.9	152.8	159.1	148.8	141.3	135.5	144.8	153.7	137	139.6	142.2	134.3	138.4	134.4	131.7	147.5	128.6	135.2	148.2	151	141.4	138.8	140.3	136.7	138.1	131.5	130	137.9	145.4	127.7	125.4	129.4	141.6	143.3	140.1	147	133.3	134.8	141.2	141.1	143.2	153.7	144.6	140.3	145.3	136.7	130.6	96
Alanine ppm shift delta from 1.48ppm in ppm	-0.0232	0.005	-0.0076	-0.0182	-0.0167	-0.0195	-0.0174	-0.0188	-0.0224	-0.017	-0.0166	-0.0177	-0.0227	-0.0171	-0.0164	-0.018	-0.0189	-0.0155	-0.0191	-0.0183	-0.0223	-0.0216	-0.0165	-0.0162	-0.0164	-0.0178	-0.0171	-0.0156	-0.0195	-0.0186	-0.0173	-0.0165	-0.0165	-0.0182	-0.0175	-0.0167	-0.0209	-0.0167	-0.0158	-0.0209	-0.0175	-0.0192	-0.0171	-0.0198	-0.0169	-0.0178	-0.0161	-0.017	-0.0149
K-EDTA in mmol/L	< 0.05	< 0.05	< 0.05	< 0.05	< 0.05	< 0.05	< 0.05	< 0.05	< 0.05	< 0.05	< 0.05	< 0.05	< 0.05	< 0.05	< 0.05	< 0.05	< 0.05	< 0.05	< 0.05	< 0.05	< 0.05	< 0.05	< 0.05	< 0.05	< 0.05	< 0.05	< 0.05	< 0.05	< 0.05	< 0.05	< 0.05	< 0.05	< 0.05	< 0.05	< 0.05	< 0.05	< 0.05	< 0.05	< 0.05	< 0.05	< 0.05	< 0.05	< 0.05	< 0.05	< 0.05	< 0.05	< 0.05	< 0.05	< 0.05
Ca-EDTA in mmol/L	< 0.01	< 0.01	< 0.01	< 0.01	< 0.01	< 0.01	< 0.01	< 0.01	< 0.01	< 0.01	< 0.01	< 0.01	< 0.01	< 0.01	< 0.01	< 0.01	< 0.01	< 0.01	< 0.01	< 0.01	< 0.01	< 0.01	< 0.01	< 0.01	< 0.01	< 0.01	< 0.01	< 0.01	< 0.01	< 0.01	< 0.01	< 0.01	< 0.01	< 0.01	< 0.01	< 0.01	< 0.01	< 0.01	< 0.01	< 0.01	< 0.01	< 0.01	< 0.01	< 0.01	< 0.01	< 0.01	< 0.01	< 0.01	< 0.01
Citric acid-B in mmol/L	0.16	0.12	0.21	0.12	0.11	0.17	0.13	0.15	0.15	0.14	0.19	0.13	0.16	0.11	0.23	0.18	0.1	0.14	0.19	0.11	0.19	0.18	0.07	0.12	0.19	0.16	0.18	0.2	0.12	0.13	0.12	0.14	0.12	0.26	0.21	0.21	0.23	0.19	0.13	0.2	0.17	0.18	0.16	0.2	0.18	0.13	0.19	0.22	0.07
Acetic acid in mmol/L	0.01	0.01	0.01	0.01	0.01	0.01	0.01	0.01	0.01	\textless0.01	0.04	0.01	0.02	0.01	0.01	0.03	0.01	\textless0.01	0.01	0.01	0.01	0.05	\textless0.01	\textless0.01	0.02	0.02	\textless0.01	0.03	0.01	0.01	\textless0.01	0.02	\textless0.01	\textless0.01	0.01	\textless0.01	\textless0.01	\textless0.01	\textless0.01	0.01	0.01	0.01	0.02	0.02	0.01	0.01	\textless0.01	0.01	0.01
Acetic acid in ppm	1.917	1.916	1.917	1.916	1.917	1.916	1.916	1.916	1.917	1.917	1.917	1.916	1.916	1.916	1.917	1.917	1.917	1.917	1.917	1.917	1.917	1.917	1.917	1.916	1.917	1.917	1.917	1.917	1.917	1.917	1.917	1.917	1.917	1.917	1.917	1.917	1.917	1.917	1.917	1.917	1.917	1.917	1.917	1.917	1.917	1.917	1.917	1.917	1.917
Citric acid-B in mmol/L	0.16	0.12	0.21	0.12	0.11	0.17	0.13	0.15	0.15	0.14	0.19	0.13	0.16	0.11	0.23	0.18	0.1	0.14	0.19	0.11	0.19	0.18	0.07	0.12	0.19	0.16	0.18	0.2	0.12	0.13	0.12	0.14	0.12	0.26	0.21	0.21	0.23	0.19	0.13	0.2	0.17	0.18	0.16	0.2	0.18	0.13	0.19	0.22	0.07
Citric acid-B in ppm	2.68	2.678	2.678	2.681	2.681	2.68	2.68	2.679	2.68	2.678	2.68	2.68	2.679	2.681	2.679	2.681	2.68	2.68	2.679	2.681	2.678	2.68	2.679	2.679	2.679	2.68	2.678	2.679	2.68	2.679	2.678	2.678	2.677	2.679	2.678	2.678	2.678	2.678	2.678	2.679	2.68	2.679	2.679	2.679	2.679	2.678	2.679	2.678	2.674
Formic acid in mmol/L	0.02	0.03	\textless0.02	\textless0.02	\textless0.02	\textless0.02	0.03	0.02	\textless0.02	\textless0.02	0.02	\textless0.02	\textless0.02	0.02	0.02	0.03	0.03	\textless0.02	0.03	\textless0.02	\textless0.02	\textless0.02	\textless0.02	\textless0.02	0.02	0.02	\textless0.02	\textless0.02	\textless0.02	0.02	\textless0.02	0.04	0.03	\textless0.02	\textless0.02	\textless0.02	0.02	\textless0.02	\textless0.02	\textless0.02	\textless0.02	\textless0.02	0.03	\textless0.02	\textless0.02	\textless0.02	\textless0.02	\textless0.02	0.02
Formic acid in ppm	8.458	8.459	8.459	8.458	8.458	8.458	8.458	8.458	8.458	8.459	8.458	8.458	8.458	8.458	8.458	8.458	8.458	8.458	8.459	8.458	8.458	8.458	8.458	8.459	8.459	8.458	8.459	8.458	8.458	8.458	8.459	8.459	8.459	8.459	8.459	8.459	8.459	8.459	8.459	8.459	8.459	8.459	8.458	8.459	8.459	8.459	8.459	8.459	8.458
D-Glucose-alpha in mmol/L	2.47	2.61	2.08	1.84	2	2.03	1.9	2.4	2.43	2.77	2.02	1.93	1.9	2	3.52	2.45	2.95	1.72	1.95	1.68	1.76	2.22	1.46	2.27	1.37	1.88	1.91	1.9	2.01	1.95	2.39	2.01	2.61	1.89	2.23	2.08	2.2	1.85	2.06	2.13	2.27	1.91	2.02	2.21	1.95	2.82	1.99	2.56	1.29
D-Glucose-alpha in ppm	5.237	5.238	5.238	5.237	5.237	5.237	5.237	5.237	5.237	5.238	5.237	5.237	5.238	5.237	5.238	5.237	5.237	5.237	5.238	5.237	5.237	5.237	5.237	5.237	5.238	5.237	5.238	5.237	5.237	5.238	5.238	5.238	5.238	5.238	5.238	5.238	5.238	5.238	5.238	5.238	5.238	5.238	5.238	5.238	5.238	5.238	5.238	5.238	5.237
Lactic acid in mmol/L	2.12	1.15	1.81	3.02	1.43	3.51	2.18	1.69	2.27	1.9	1.37	2.26	2.15	1.96	3.47	2.33	3.01	1.65	2.35	2.43	1.83	1.7	1.89	2.42	2.1	2.14	2.02	3.7	1.75	1.51	2.84	2.04	2.12	2.05	2.45	2.72	3.07	1.62	1.91	1.93	1.48	3.35	3.25	2.88	2.01	1.14	2.23	2.28	1.42
Lactic acid in ppm	1.328	1.328	1.328	1.328	1.328	1.328	1.328	1.328	1.328	1.328	1.328	1.328	1.328	1.328	1.328	1.328	1.328	1.328	1.328	1.328	1.328	1.328	1.328	1.328	1.328	1.328	1.328	1.328	1.328	1.328	1.328	1.329	1.329	1.328	1.328	1.328	1.328	1.329	1.328	1.329	1.328	1.328	1.328	1.328	1.328	1.328	1.328	1.329	1.328
tert-Butanol in mmol/L	0.019	0.015	0.033	0.015	0.015	0.015	0.015	0.015	0.015	0.015	0.016	0.015	0.015	0.015	0.015	0.015	0.015	0.015	0.015	0.019	0.015	0.015	0.017	0.015	0.015	0.015	0.015	0.015	0.015	0.015	0.016	0.022	0.015	0.015	0.015	0.015	0.015	0.015	0.015	0.015	0.015	0.015	0.015	0.015	0.021	0.015	0.015	0.015	0.015
Contamination-1.25ppm in mmol/L	0.015	0.015	0.015	0.015	0.015	0.015	0.015	0.015	0.015	0.015	0.015	0.015	0.015	0.015	0.015	0.015	0.015	0.015	0.015	0.015	0.015	0.015	0.015	0.015	0.015	0.015	0.015	0.015	0.015	0.015	0.015	0.015	0.015	0.015	0.015	0.015	0.015	0.015	0.027	0.015	0.015	0.015	0.027	0.015	0.015	0.015	0.015	0.015	0.015
Isopropanol in mmol/L	0.02	0.02	0.02	0.02	0.02	0.02	0.02	0.02	0.02	0.02	0.02	0.02	0.02	0.02	0.02	0.021	0.02	0.02	0.02	0.02	0.02	0.02	0.02	0.02	0.02	0.02	0.02	0.02	0.02	0.02	0.02	0.02	0.02	0.02	0.02	0.02	0.02	0.02	0.02	0.02	0.02	0.02	0.02	0.02	0.02	0.02	0.02	0.02	0.02
[truncated: 133 more columns]
